# Supplementary material for: An immunity and pyroptosis gene-pair signature predicts overall survival in acute myeloid leukemia
Source: Leukemia. 2022 Aug 9;36(10):2384–95. doi: 10.1038/s41375-022-01662-6 (PMC9522598; doi:10.1038/s41375-022-01662-6)
Supplement: Supplementary file 2 — Supplementary Tables [file 41375_2022_1662_MOESM2_ESM.xlsx]

## Sheet: Supplementary Table 1
Supplementary Table 1. The AML patient cohorts used in the construction and validation of the IPRP signature.
	GSE37642 (Training set)	GSE37642 (Internal Test set)	TCGA-AML	GSE106291	BeatAML	FIMM AML
Age (years)	54.7±14.8	55.6±14.6	54.7±16.0	54.9±13.8	58.4±15.2	58.3±15.1
Sample size	417	136	140	250	290	94
Age<18 years	0 (0)	0 (0)	0 (0)	0 (0)	8 (2.8)	0 (0)
Gender (%) Female-Male	-	-	63(45.0)-77(55.0)	130(52.0)-120(48.0)	124(42.7)-166(57.3)	50(53.2)-44(46.8)
Race (%) White-Other	-	-	127(90.7)-13(9.3)	-	267(92.2)-23(7.8)	94 (100.0)-0(0.0)
Sample source	Bone marrow	Bone marrow	Bone marrow	Bone marrow	Bone marrow and peripheral blood	Bone marrow
Bulk or sorted samples	Bone marrow mononuclear cells	Bone marrow mononuclear cells	Bulk	Bone marrow mononuclear cells	Mononuclear cells	Bone marrow mononuclear cells
Sample stage	Diagnosis	Diagnosis	Diagnosis	Diagnosis	Diagnosis	Diagnosis
Disease stage	AML carrying various cytogenetic and molecular abnormalities	AML carrying various cytogenetic and molecular abnormalities	AML carrying various cytogenetic and molecular abnormalities	AML carrying various cytogenetic and molecular abnormalities	AML carrying various cytogenetic and molecular abnormalities	AML carrying various cytogenetic and molecular abnormalities
t(15;17) (%) Yes-No	19(4.6)-308(95.4)	7(5.1)-129(94.9)	15(10.7)-125(89.3)	0(0)-250(100)	13(4.5)-277(95.5)	0(0)-94(100)
RUNX1 mutation (%):Yes-No-Unknown	59(14.1)-306(73.4)-52(12.5)	16(11.8)-105(74.0)-15(14.2)	9(8.6)-95(67.9)-36(23.5)	46(18.4)-204(81.6)-0(0)	28(9.7)-233(80.3)-29(10.0)	9(9.6)-77(81.9)-8(8.5)
RUNX1-RUNX1T1 fusion (%): Yes-No-Unknown	23(5.5)-394(94.5)-0(0)	7(5.1)-129(94.9)-0(0)	-	7(2.8)-243(97.2)-0(0)	9(3.1)-252(86.9)-29(10.0)	1(1.0)-89(94.7)-4(4.3)
Prior malignancy (non-myeloid) (%): Yes-No-Unknown	-	-	13(9.3)-126(90.0)-1(0.7)	-	29(10.0)-261(90.0)-0(0)	15(16.0)-79(84.0)-0(0)
ELN2017 (%): Favorable-Intermediate-Adverse-Unknown	-	-	-	-	96(33.1)-79(27.2)-99(34.1)-16(5.6)	20(21.3)-33(35.1)-36(38.3)-5(5.3)
Cumulative treatment	CT (n=417)	CT (n=136)	CT (n=33), Unknown (n=107)	CT (n=250)	CT (n=252), Prolonging (n=14), PC (n=5), Unknown (n=19)	CT (n=64), Prolonging (n=19), PC (n=11)
Induction treatment	417	136	33*	250	232	64
Outcome:Alive/Censored-Dead (%)	109(26.1)-308(73.9)	40(29.4)-96(70.6)	49(35.0)-91(65.0)	100(40)-150(60)	174(60.0)-116(40.0)	43(45.7)-51(54.3)
OS time (years)	2.8±3.7	2.6±3.0	1.6±1.7	2.3±1.8	1.3±1.4	2.1±1.9
OS data type	OS without allo-HSCT censored	OS without allo-HSCT censored	OS without allo-HSCT censored	OS without allo-HSCT censored	OS with allo-HSCT censored	OS without allo-HSCT censored
Transcriptomics platform	Microarray	Microarray	RNA-seq	RNA-seq	RNA-seq	RNA-seq
Data presented as mean±SD or count (percentage), - not available
Outcome (alive/dead) recorded at the last follow-up time point
OS without allo-HSCT censored: OS time recorded from a patient enrolled in a study till death, patients alive at last follow-up were censored
OS with allo-HSCT censored: OS time recorded from a patient enrolled in a study till death, patients alive at last follow-up or received allo-HSCT were censored
CT: Curative Treatment; PC: Palliative/Supportive Care
* 33 patients with induction treatment and 107 patients unknown in the TCGA-AML cohort

## Sheet: Supplementary Table 2
Supplementary Table 2. The AML patient groups with differential prognosis based on the clustering analysis.
		Pyroptosis Subtypes
		unfavorable prognosis	favorable prognosis
Immunity Subtypes	unfavorable prognosis	UU:192	FU:57
	favorable prognosis	UF:100	FF:73
Chi-square test P<0.001

## Sheet: Supplementary Table 3
Supplementary Table 3. The estimated paired IPRP signature coefficients in multivariate Cox regression model.
Gene pair	Coefficient	Hazard ration	HR.95L	HR.95H	p-value
COL9A2|NPDC1	-0.383867	0.681222	0.48268	0.96143	0.0289827
PLXNC1|SLC24A3	0.438025	1.54964	1.10618	2.1709	0.0108766
FZD6|MYO1B	0.441214	1.55459	1.14387	2.11279	0.00482166
TCF4|TAF1C	0.361899	1.43605	1.05158	1.96109	0.0228273
TAF1C|ACSL3	-0.569499	0.565809	0.375757	0.851987	0.0063915
ACSL3|CRTAP	0.432523	1.54114	1.0908	2.17741	0.0141734
ACSL3|IGLL1	0.378103	1.45951	1.05164	2.02558	0.0237551
ACSL3|DNMT3B	-0.787882	0.454807	0.311015	0.665078	4.83615e-05
CYP2E1|MYO1B	-0.276749	0.758245	0.553072	1.03953	0.0855898
SLC36A1|FSTL1	-0.465313	0.627938	0.456594	0.863582	0.00420858

## Sheet: Supplementary Table 4
Supplementary Table 4. The unpaired IPRP signature coefficients in multivariate Cox regression model.
Gene	coef	HR	HR.95L	HR.95H	p-value
FDXR	-0.364911	0.694259	0.50398	0.956377	0.0255564
REC8	0.263283	1.3012	0.956119	1.77081	0.094021
TSPAN13	0.220536	1.24674	1.09591	1.41834	0.000802248
SLC24A3	-0.236157	0.789657	0.659025	0.946182	0.0104812
CYP2E1	-0.620517	0.537666	0.357402	0.808853	0.00290043
IGLL1	-0.132362	0.876024	0.79052	0.970776	0.0115376
DNMT3B	0.267237	1.30635	1.06001	1.60993	0.0121882
FSTL1	0.147137	1.15851	0.989819	1.35596	0.0668751
MYO1B	0.54489	1.72442	1.10566	2.68945	0.0162649

## Sheet: Supplementary Table 5
Supplementary Table 5. The pyroptosis-only signature coefficients in in multivariate Cox regression model.
Gene	coef	HR	HR.95L	HR.95H	p-value
CASP3	-0.141889	0.867717	0.756257	0.995605	0.0430984
ELANE	-0.097485	0.907116	0.859265	0.957632	0.000422437
IL18	-0.0922875	0.911843	0.806428	1.03104	0.14093
NLRP1	-0.358039	0.699046	0.547571	0.892422	0.00406123
PLCG1	-0.490902	0.612074	0.40604	0.922653	0.0190566
TP53	-0.318109	0.727524	0.599814	0.882424	0.00123776

## Sheet: Supplementary Table 6
Supplementary Table 6. Comparison of the paired IPRP risk score and the other risk scores for AML.
Signature	GSE37642 (Internal test set)	p-value	TCGA	p-value	GSE106291	p-value	BeatAML	p-value	FIMM AML	p-value	All test sets	p-value	All test sets (after ComBat)	p-value
IPRP Signature	0.645±0.017	-	0.682±0.020	-	0.649±0.021	-	0.638±0.026	-	0.644±0.022	-	0.608±0.007	-	0.632±0.005	-
Unpaired IPRP Signature	0.612±0.014	0.0760471	0.704±0.021	0.0145679	0.591±0.015	0.036	0.663±0.029	0.550	0.551±0.006	0.041	0.612±0.006	0.232	0.624±0.009	0.398116
Pyroptosis Signature	0.557±0.021	0.0143502	0.508±0.006	0.0100075	0.553±0.015	0.002	0.480±0.012	0.005	0.535±0.007	0.015	0.446±0.001	0.000849903	0.513±0.002	0.001
IRG Signature	0.628±0.035	0.63045	0.724±0.011#	0.179529	0.516±0.011	0.026	0.559±0.049	0.021	0.611±0.011	0.025	0.591±0.003	0.136585	0.599±0.009	0.0296085
Autophagy Signature	0.699±0.021#	0.0477019	0.626±0.011	0.0220752	0.582±0.012	0.044	0.661±0.010	0.457	0.685±0.022	0.033	0.477±0.001	0.00143343	0.634±0.011	0.891852
Hypoxia Signature	0.645±0.021	1	0.543±0.030	0.0184869	0.529±0.003	0.017	0.557±0.011	0.023	0.557±0.046	0.021	0.569±0.004	0.00365195	0.547±0.015	0.00904628
CXCR Signature	0.560±0.004	0.0235474	0.673±0.010#	0.676013	0.516±0.013	0.007	0.496±0.020	0.037	0.656±0.014	0.086	0.577±0.003	0.0263248	0.554±0.006	0.00202192
24-gene Signature	0.648±0.007#	0.764135	0.697±0.025	0.179253	0.540±0.010	0.030	0.631±0.034	0.491	0.474±0.055	0.034	0.594±0.001	0.116169	0.601±0.005	0.00701686
LSC17 Signature	0.596±0.012	0.054	0.731±0.026	0.254	0.594±0.025	0.079	0.650±0.011	0.672	0.679±0.032	0.056	0.612±0.008	0.589695	0.593±0.019	0.089239
7-gene Signature	0.620±0.024	0.328	0.590±0.036	0.017	0.630±0.011	0.191	0.629±0.027	0.61	0.587±0.007	0.023	0.598±0.003	0.265096	0.607±0.007	0.0716151
pLSC6 Signature	0.525±0.026	0.031	0.663±0.019	0.255	0.439±0.013	0.006	0.602±0.022	0.019	0.398±0.003	0.005	0.575±0.002	0.019325	0.552±0.003	0.00254236
PS29MRC Signature	0.619±0.016	0.091	0.626±0.012	0.048	0.674±0.028	0.066	0.646±0.036	0.476	0.609±0.034	0.052	0.561±0.008	0.000644091	0.610±0.004	0.00478635
AUC-ROC data presented as mean±SD over the 3 time points (1, 2 and 3-years)
Differences compared to IRPR signature and assessed with paired Wilcoxon test
# signature was established in the particular dataset; the average AUC-ROC significantly lower than that of IPRP signature; the average AUC-ROC significantly higher than that of IPRP signature
